# Supplementary material for: Enhanced Cellular Uptake in an Electrostatically Interacting Fucoidan–L-Arginine Fiber Complex
Source: Polymers (Basel). 2021 May 29;13(11):1795. doi: 10.3390/polym13111795 (PMC8198147; doi:10.3390/polym13111795)
Supplement: Supplementary file 1 [file polymers-13-01795-s001.zip]

Archive with 1 entries (1 files):
- polymers-1184288-supplementary.pdf
